# Supplementary material for: Single-Cell Molecular and Cellular Architecture of the Mouse Neurohypophysis
Source: eNeuro. 2020 Jan 16;7(1):ENEURO.0345-19.2019. doi: 10.1523/ENEURO.0345-19.2019 (PMC6984808; doi:10.1523/ENEURO.0345-19.2019)
Supplement: Extended Data Figure 1-4 — ORA of pituicyte transcriptome to PanglaoDB. A comparison of the pituicyte transcriptome to the PanglaoDB database of mouse scRNA-Seq. The list was ranked by adjusted p value (FDR) smallest to largest. Download Figure 1-4, XLSX file. [file sup_enu-eN-NWR-0345-19-s09.xlsx]

## Sheet: Sheet1
Ranking criteria: fdr smallest to largest
cluster	cell.type	p-value	overlapping genes with PanglaoDB	FDR
pituicytes	Tanycytes	5.84088e-24	Rax; Igfbp5; Col23a1; Mest; Slc16a2; Lhx2; Rgcc; Adm; Ptn; Scn7a; Col25a1; Rgs7bp	1.19933e-21
pituicytes	Astrocytes	1.52677e-09	Gja1; Slc1a3; Sox9; Slc4a4; Slc16a2; Cldn10; Htra1	1.17561e-07
pituicytes	Bergmann glia	9.1397e-08	Gja1; Slc1a3; Slc4a4; A2m; Metrn	5.63006e-06
pituicytes	Retinal progenitor cells	7.53024e-07	Rax; Sox9; Hes1	3.56818e-05
pituicytes	Müller cells	8.56415e-06	Slc1a3; Dbi; Vegfa; Hes1	0.000293084
pituicytes	Anterior pituitary gland cells	1.35099e-05	Rax; Mest; Nkx2-1; Fgf10	0.000405957
pituicytes	Neural stem/precursor cells	0.000232649	Slc1a3; Sox9; Mgat5	0.0044096
pituicytes	Osteoclast precursor cells	0.00100836	Cysltr1	0.0144453
pituicytes	Parathyroid chief cells	0.00100836	Fgfr1	0.0144453
pituicytes	Podocytes	0.00152843	Vegfa; Cdkn1c; Adm	0.0186438
pituicytes	Melanocytes	0.00148924	Sox9; Ptn	0.0186438
pituicytes	Hematopoietic stem cells	0.00159065	Mecom; Cdh2; G0s2	0.0192125
pituicytes	Trigeminal neurons	0.00181955	Scn7a; Rgs7bp	0.021148
pituicytes	Hepatic stellate cells	0.00181955	Vegfa; Fgf10	0.021148
pituicytes	Fibroblasts	0.00212761	Col13a1; Fbln2; Vegfa; Pbx1	0.0236639
pituicytes	Enterochromaffin cells	0.00215439	Adm	0.0236983
pituicytes	Loop of Henle cells	0.00291243	Cldn10; Cdkn1c	0.0294027
pituicytes	Radial glia cells	0.00287994	Slc1a3	0.0294027
pituicytes	Pancreatic progenitor cells	0.00327988	Sox9	0.0320699
pituicytes	Peri-islet Schwann cells	0.00370424	Fign	0.0353769
pituicytes	Cardiac stem and precursor cells	0.00462513	Tbx3	0.0404125
pituicytes	Osteoblasts	0.00496478	Slc6a6; Fgfr1	0.0427735
pituicytes	Leydig cells	0.00518501	Gja1; Igfbp5	0.0440547
pituicytes	Pericytes	0.00541104	Vegfa; Adm	0.0453497
pituicytes	Choroid plexus cells	0.00674827	Slc16a2	0.0526194
pituicytes	Satellite glial cells	0.00733615	Slc1a3	0.0544466
pituicytes	Alveolar macrophages	0.00733615	G0s2	0.0544466
pituicytes	Granulosa cells	0.00733615	Htra1	0.0544466
pituicytes	Adipocyte progenitor cells	0.00733615	Fgf10	0.0544466
pituicytes	Pinealocytes	0.00794636	Slc6a6	0.0575878
pituicytes	Embryonic stem cells	0.0112069	Ano6; Hes1	0.0742307
pituicytes	Glomus cells	0.0113236	Gja1	0.0745134
pituicytes	Microfold cells	0.0128222	Nfib	0.0805967
pituicytes	Pancreatic stellate cells	0.0128222	Timp3	0.0805967
pituicytes	Hepatocytes	0.0131409	Scd2; Gpc3; G0s2	0.0814532
pituicytes	Myoblasts	0.0136022	Tbx3	0.0837892
pituicytes	Pulmonary alveolar type I cells	0.0144022	Vegfa	0.0853056
pituicytes	Tuft cells	0.0144022	Sox9	0.0853056
pituicytes	Pyramidal cells	0.0160619	Gria3	0.0920384
pituicytes	Luteal cells	0.016921	Slc16a2	0.0943288
pituicytes	Immature neurons	0.0177993	Rax	0.0974611
pituicytes	Pulmonary alveolar type II cells	0.0186966	Nkx2-1	0.101232
pituicytes	Cholangiocytes	0.0196126	Sox9	0.10415
pituicytes	Endothelial cells	0.0203907	Timp3; Rgcc; Cdkn1c	0.107077
pituicytes	Neurons	0.0221573	Gria3; Fbln2; Rgs7bp	0.113238
pituicytes	Mammary epithelial cells	0.0254905	Ano1	0.126122
pituicytes	Schwann cells	0.0254905	Scn7a	0.126122
pituicytes	Adipocytes	0.0270121	Mest; Metrn	0.133116
pituicytes	Megakaryocytes	0.02759	Vegfa	0.133822
pituicytes	Enteroendocrine cells	0.02759	Vegfa	0.133822
pituicytes	Ductal cells	0.0297567	Cldn10	0.142504
pituicytes	Neuroblasts	0.0297567	Pbx1	0.142504
pituicytes	Chondrocytes	0.031989	Vegfa	0.151445
pituicytes	Principal cells	0.0354569	Hes1	0.164222
pituicytes	Mesothelial cells	0.036644	Ano1	0.166588
pituicytes	Mesangial cells	0.0390635	Ptn	0.175643
pituicytes	Purkinje neurons	0.0415423	Gria3	0.184101
pituicytes	Enteric neurons	0.0506631	Scn7a	0.212303
pituicytes	Paneth cells	0.0506631	Lgr4	0.212303
pituicytes	Sertoli cells	0.0589966	Sox9	0.239091
pituicytes	Proximal tubule cells	0.0647969	Slc4a4	0.258349
pituicytes	Cajal-Retzius cells	0.066276	Fat3	0.263394
pituicytes	Cardiomyocytes	0.111718	Adm	0.404812
pituicytes	Platelets	0.159121	Vegfa	0.555345
pituicytes	Epithelial cells	0.162912	Mecom	0.565373
pituicytes	Enterocytes	0.187924	G0s2	0.641335
pituicytes	Mast cells	0.20751	Slc4a4	0.698505
pituicytes	Basophils	1		1
pituicytes	Trophoblast cells	1		1
pituicytes	Microglia	1		1
pituicytes	T cells	1		1
pituicytes	T regulatory cells	1		1
pituicytes	Germ cells	1		1
pituicytes	Oligodendrocytes	1		1
pituicytes	Neutrophils	1		1
pituicytes	Ependymal cells	1		1
pituicytes	Interneurons	0.327047	Rgs7bp	1
pituicytes	Parietal cells	1		1
pituicytes	Intercalated cells	1		1
pituicytes	Olfactory epithelial cells	1		1
pituicytes	Macrophages	1		1
pituicytes	T helper cells	1		1
pituicytes	Retinal ganglion cells	1		1
pituicytes	Beta cells	1		1
pituicytes	Enteric glia cells	1		1
pituicytes	Gamma (PP) cells	1		1
pituicytes	Basal cells	1		1
pituicytes	T memory cells	1		1
pituicytes	Luminal epithelial cells	1		1
pituicytes	Myocytes	1		1
pituicytes	Dendritic cells	1		1
pituicytes	Monocytes	1		1
pituicytes	Noradrenergic neurons	1		1
pituicytes	Kupffer cells	1		1
pituicytes	Transient cells	1		1
pituicytes	Plasma cells	1		1
pituicytes	Distal tubule cells	1		1
pituicytes	Ionocytes	1		1
pituicytes	Thymocytes	1		1
pituicytes	Spermatocytes	1		1
pituicytes	B cells memory	1		1
pituicytes	B cells naive	1		1
pituicytes	Reticulocytes	1		1
pituicytes	Smooth muscle cells	1		1
pituicytes	B cells	1		1
pituicytes	Eosinophils	1		1
pituicytes	Oligodendrocyte progenitor cells	1		1
pituicytes	GABAergic neurons	1		1
pituicytes	Delta cells	1		1
pituicytes	Gastric chief cells	1		1
pituicytes	Myoepithelial cells	1		1
pituicytes	Peritubular myoid cells	1		1
pituicytes	Erythroid-like and erythroid precursor cells	1		1
pituicytes	NA	1		1
pituicytes	NK cells	1		1
pituicytes	Langerhans cells	1		1
pituicytes	Myofibroblasts	1		1
pituicytes	Plasmacytoid dendritic cells	1		1
pituicytes	Endothelial cells (aorta)	1		1
pituicytes	Osteoclasts	1		1
pituicytes	Stromal cells	1		1
pituicytes	Urothelial cells	1		1
pituicytes	Foveolar cells	1		1
pituicytes	Meningeal cells	1		1
pituicytes	Neuroendocrine cells	1		1
pituicytes	Gamma delta T cells	1		1
pituicytes	Red pulp macrophages	1		1
pituicytes	Taste receptor cells	1		1
pituicytes	Keratinocytes	1		1
pituicytes	T follicular helper cells	1		1
pituicytes	Satellite cells	1		1
pituicytes	Hepatoblasts	1		1
pituicytes	Salivary mucous cells	1		1
pituicytes	Photoreceptor cells	1		1
pituicytes	Adrenergic neurons	1		1
pituicytes	Dopaminergic neurons	1		1
pituicytes	Serotonergic neurons	1		1
pituicytes	Myeloid-derived suppressor cells	1		1
pituicytes	Goblet cells	1		1
pituicytes	Erythroblasts	1		1
pituicytes	Pluripotent stem cells	1		1
pituicytes	Hemangioblasts	1		1
pituicytes	Crypt cells	1		1
pituicytes	Follicular cells	1		1
pituicytes	Airway goblet cells	1		1
pituicytes	Epsilon cells	1		1
pituicytes	T cells naive	1		1
pituicytes	Chromaffin cells	1		1
pituicytes	Clara cells	1		1
pituicytes	Decidual cells	1		1
pituicytes	Epiblast cells	1		1
pituicytes	Spermatozoa	1		1
pituicytes	Natural killer T cells	1		1
pituicytes	Motor neurons	1		1
pituicytes	His bundle cells	1		1
pituicytes	Purkinje fiber cells	1		1
pituicytes	Endothelial cells (blood brain barrier)	1		1
pituicytes	Ciliated cells	1		1
pituicytes	Pulmonary vascular smooth muscle cells	1		1
pituicytes	Vascular smooth muscle cells	1		1
pituicytes	Kidney progenitor cells	1		1
pituicytes	T cytotoxic cells	1		1
pituicytes	Glutaminergic neurons	1		1
pituicytes	Sebocytes	1		1
pituicytes	Acinar cells	1		1
pituicytes	Osteocytes	1		1
pituicytes	Nuocytes	1		1
pituicytes	Merkel cells	1		1
pituicytes	Trophoblast progenitor cells	1		1
pituicytes	Alpha cells	1		1
pituicytes	Trichocytes	1		1
pituicytes	Airway epithelial cells	1		1
pituicytes	Undefined placental cells	1		1
pituicytes	Juxtaglomerular cells	1		1
pituicytes	Cholinergic neurons	1		1
pituicytes	Glycinergic neurons	1		1
