# Supplementary material for: Single-Cell Molecular and Cellular Architecture of the Mouse Neurohypophysis
Source: eNeuro. 2020 Jan 16;7(1):ENEURO.0345-19.2019. doi: 10.1523/ENEURO.0345-19.2019 (PMC6984808; doi:10.1523/ENEURO.0345-19.2019)
Supplement: Extended Data Figure 1-5 — Presence of pituicyte markers in astrocyte and tanycyte cells. A comparison between selected pituicyte markers (Ave LogFC > 1, padj < 0.05) revealed in this study with previously published markers of astrocyte and tanycyte. The presence (green) or absence (magenta) of pituicyte markers in astrocyte and tanycyte databases are indicated. The list of all markers used for this comparison is shown in the respective sheets together with their respective references. Download Figure 1-5, XLSX file. [file sup_enu-eN-NWR-0345-19-s10.xlsx]

## Sheet: Cell markers comparison
Filtered pituicyte genes from Table 1-2 ranked by avg_LogFC >= 1 and then p_val_adj <= 0.05 vs astrocyte and tancyte marker gene
Y=also markers for astrocyte/tanycyte
N=not reporter as markers for astrocyte/tanycyte
References for	Astrocyte	Zeisel et al., 2018; Saunders et al., 2018; Franzén O et al., 2019
	Tanycyte	Campbell et al., 2017; Chen et al., 2017; Franzén O et al., 2019
Rank	Pituicyte gene	Astrocyte	Tanycyte		No. of astrocyte marker	No. of tanycyte marker
1	Ptn	N	Y		83	342
2	Col25a1	N	Y
3	Scn7a	N	Y
4	Col13a1	N	N
5	Gpc3	N	Y
6	Cldn10	Y	Y
7	Tbx3os1	N	N
8	Mest	N	Y
9	Bcan	N	N
10	Lrrtm3	N	Y
11	Arl6ip1	N	N
12	Fndc3c1	N	Y
13	Gja1	Y	N
14	Vegfa	Y	Y
15	Slc1a3	Y	N
16	Srebf1	N	N
17	Slc4a4	Y	N
18	Lmo1	N	Y
19	Grik3	N	Y
20	Abca8a	N	Y
21	Adm	N	Y
22	Ntrk2	N	N
23	Fgf10	N	Y
24	Cysltr1	N	Y
25	Igfbp4	N	Y
26	Igfbp5	N	Y
27	Cdh2	N	N
28	Col23a1	N	Y
29	Hmcn1	N	N
30	Fat3	N	N
31	Fzd5	N	Y
32	Tbx3	N	Y
33	Car14	N	N
34	Rax	N	Y
35	Hes1	N	N
36	Plppr1	N	N
37	Fgfr1	N	N
38	Csrp1	N	N
39	Zfand6	N	N
40	Xpr1	N	N
41	Sox9	Y	N
42	Hist1h2bc	N	N
43	Nkx2-1	N	N
44	Atp1a2	N	N
45	Islr	Y	Y
46	Rgs7bp	N	Y
47	Gldc	Y	N
48	Tmem47	N	N
49	G0s2	N	N
50	Gria3	N	N
51	Pcdh9	N	Y
52	Tspan7	N	Y
53	Ifi27	N	N
54	Ano6	N	N
55	A2m	N	Y
56	Rgcc	N	Y
57	Ano1	N	N
58	Metrn	N	N
59	Mecom	N	N
60	Htra1	Y	N
61	Mgat5	N	N
62	Lhx2	N	Y
63	Slc16a2	Y	Y
64	Spon1	N	Y
65	Lgr4	N	N
66	Nfib	N	N
67	Pbx1	N	N
68	Antxr1	N	N
69	Timp3	N	N
70	Nt5dc2	N	Y
71	Lpar4	N	N
72	Dtna	N	N
73	Dbi	N	N
74	Lman1	N	N
75	Fign	N	N
76	Slc6a6	N	N
77	Fbln2	N	N
78	Scd2	N	N
79	Abca8b	N	Y
80	Cdkn1c	N	N
81	Atp1a1	N	N

## Sheet: Pituicyte_filtered
Cutoff: avg_logFC >= 1, then p_val_adj <= 0.05
cluster	gene	avg_logFC	p_val_adj
pituicyte	Ptn	2.82624	1.47447e-75
pituicyte	Col25a1	2.76224	8.38215e-82
pituicyte	Scn7a	2.57513	1.5667e-74
pituicyte	Col13a1	2.39138	9.55756e-68
pituicyte	Gpc3	2.20506	8.01948e-63
pituicyte	Cldn10	2.18352	2.61115e-55
pituicyte	Tbx3os1	2.15881	7.52255e-64
pituicyte	Mest	2.01152	9.92664e-60
pituicyte	Bcan	1.97822	2.96694e-51
pituicyte	Lrrtm3	1.94132	5.73276e-54
pituicyte	Arl6ip1	1.84227	3.4579e-60
pituicyte	Fndc3c1	1.82408	1.23195e-58
pituicyte	Gja1	1.81736	9.53999e-56
pituicyte	Vegfa	1.80499	3.15297e-52
pituicyte	Slc1a3	1.7924	3.12447e-47
pituicyte	Srebf1	1.77825	7.64446e-50
pituicyte	Slc4a4	1.74714	4.27468e-52
pituicyte	Lmo1	1.74537	8.98063e-50
pituicyte	Grik3	1.71952	1.71908e-48
pituicyte	Abca8a	1.71927	3.50336e-46
pituicyte	Adm	1.66699	1.74472e-40
pituicyte	Ntrk2	1.66487	2.36512e-46
pituicyte	Fgf10	1.62794	2.63073e-46
pituicyte	Cysltr1	1.61282	1.55666e-42
pituicyte	Igfbp4	1.59132	2.12884e-46
pituicyte	Igfbp5	1.57691	3.64451e-49
pituicyte	Cdh2	1.5707	8.47941e-35
pituicyte	Col23a1	1.56182	4.01498e-40
pituicyte	Hmcn1	1.53158	3.8086e-33
pituicyte	Fat3	1.52223	3.97119e-41
pituicyte	Fzd5	1.4765	2.70684e-38
pituicyte	Tbx3	1.44015	4.3213e-39
pituicyte	Car14	1.43612	2.62537e-31
pituicyte	Rax	1.43421	1.73282e-37
pituicyte	Hes1	1.38751	2.73457e-23
pituicyte	Plppr1	1.36731	6.5175e-30
pituicyte	Fgfr1	1.36338	6.25652e-35
pituicyte	Csrp1	1.35658	8.41106e-34
pituicyte	Zfand6	1.35281	1.31317e-37
pituicyte	Xpr1	1.35188	7.20169e-36
pituicyte	Sox9	1.34669	1.66371e-28
pituicyte	Hist1h2bc	1.32765	6.44881e-33
pituicyte	Nkx2-1	1.32384	2.16403e-31
pituicyte	Atp1a2	1.30118	8.30071e-25
pituicyte	Islr	1.29369	1.0653e-33
pituicyte	Rgs7bp	1.28205	6.62441e-27
pituicyte	Gldc	1.25957	2.41712e-25
pituicyte	Tmem47	1.24091	1.75007e-27
pituicyte	G0s2	1.22875	3.66279e-24
pituicyte	Gria3	1.21895	2.98342e-29
pituicyte	Pcdh9	1.20847	2.97469e-21
pituicyte	Tspan7	1.18519	1.43577e-21
pituicyte	Ifi27	1.17521	8.00233e-28
pituicyte	Ano6	1.1722	1.98788e-25
pituicyte	A2m	1.15233	1.1668e-21
pituicyte	Rgcc	1.15009	1.1545e-28
pituicyte	Ano1	1.14629	6.05048e-22
pituicyte	Metrn	1.14406	3.59274e-25
pituicyte	Mecom	1.14266	2.43376e-19
pituicyte	Htra1	1.136	2.31531e-27
pituicyte	Mgat5	1.12845	8.59557e-18
pituicyte	Lhx2	1.12506	1.02574e-26
pituicyte	Slc16a2	1.12178	1.26061e-23
pituicyte	Spon1	1.11954	7.13389e-28
pituicyte	Lgr4	1.11696	3.37752e-19
pituicyte	Nfib	1.11271	9.08885e-28
pituicyte	Pbx1	1.09256	2.81503e-28
pituicyte	Antxr1	1.08105	1.72351e-22
pituicyte	Timp3	1.0792	4.75844e-32
pituicyte	Nt5dc2	1.05906	7.68047e-23
pituicyte	Lpar4	1.05468	6.42535e-21
pituicyte	Dtna	1.05133	1.60058e-20
pituicyte	Dbi	1.04346	1.27106e-28
pituicyte	Lman1	1.04081	5.67922e-17
pituicyte	Fign	1.03478	2.21673e-18
pituicyte	Slc6a6	1.02638	1.34713e-11
pituicyte	Fbln2	1.02514	3.37124e-18
pituicyte	Scd2	1.02041	6.44032e-19
pituicyte	Abca8b	1.00992	7.59737e-16
pituicyte	Cdkn1c	1.00496	1.46091e-19
pituicyte	Atp1a1	1.0037	1.2351e-18

## Sheet: Astrocyte
Astrocyte markers vs filtered pituicyte gene list
Cluster	Gene	Reference
Astrocyte	Myoc	Zeisel et al., 2018
Astrocyte	Gfap	Zeisel et al., 2018
Astrocyte	Slc36a2	Zeisel et al., 2018
Astrocyte	Aqp4	Zeisel et al., 2018
Astrocyte	C4b	Zeisel et al., 2018
Astrocyte	Slc7a10	Zeisel et al., 2018
Astrocyte	Agt	Zeisel et al., 2018
Astrocyte	Slc6a11	Zeisel et al., 2018
Astrocyte	Fgfr3	Zeisel et al., 2018
Astrocyte	Cldn10	Zeisel et al., 2018
Astrocyte	Igsf1	Zeisel et al., 2018
Astrocyte	Itih3	Zeisel et al., 2018
Astrocyte	Ntsr2	Zeisel et al., 2018
Astrocyte	Islr	Zeisel et al., 2018
Astrocyte	Gldc	Zeisel et al., 2018
Astrocyte	Slc13a3	Zeisel et al., 2018
Astrocyte	Mlc1	Zeisel et al., 2018
Astrocyte	Fam107a	Zeisel et al., 2018
Astrocyte	Hopx	Zeisel et al., 2018
Astrocyte	Ppp1r3g	Zeisel et al., 2018
Astrocyte	Mfge8	Zeisel et al., 2018
Astrocyte	S1pr1	Zeisel et al., 2018
Astrocyte	Fjx1	Zeisel et al., 2018
Astrocyte	Slc1a3	Saunders et al., 2018
Astrocyte	Gfap	Saunders et al., 2018
Astrocyte	Htra1	Saunders et al., 2018
Astrocyte	Gja1	Saunders et al., 2018
Astrocyte	Myoc	Saunders et al., 2018
Astrocyte	Sparc	Saunders et al., 2018
Astrocyte	Crym	Saunders et al., 2018
Astrocyte	Nnat	Saunders et al., 2018
Astrocyte	Fabp7	Saunders et al., 2018
Astrocyte	Sparc-Car2	Saunders et al., 2018
Astrocyte	Notum	Saunders et al., 2018
Astrocyte	Cst3	Saunders et al., 2018
Astrocyte	Igfbp2	Saunders et al., 2018
Astrocyte	Vegfa	Saunders et al., 2018
Astrocyte	Lcn2	PangLaoDB
Astrocyte	Gfap	PangLaoDB
Astrocyte	Slc25A28	PangLaoDB
Astrocyte	Gja1	PangLaoDB
Astrocyte	Aldoc	PangLaoDB
Astrocyte	Rlbp1	PangLaoDB
Astrocyte	Tead1	PangLaoDB
Astrocyte	Fzd2	PangLaoDB
Astrocyte	Wnt3	PangLaoDB
Astrocyte	Slc25A46	PangLaoDB
Astrocyte	Pla2G7	PangLaoDB
Astrocyte	Gsta4	PangLaoDB
Astrocyte	Luzp2	PangLaoDB
Astrocyte	Slc39A12	PangLaoDB
Astrocyte	S1Pr1	PangLaoDB
Astrocyte	Cmtm5	PangLaoDB
Astrocyte	Lcat	PangLaoDB
Astrocyte	Apoe	PangLaoDB
Astrocyte	Sox9	PangLaoDB
Astrocyte	Vim	PangLaoDB
Astrocyte	Ccr7	PangLaoDB
Astrocyte	Aanat	PangLaoDB
Astrocyte	Fabp7	PangLaoDB
Astrocyte	Socs3	PangLaoDB
Astrocyte	Synm	PangLaoDB
Astrocyte	Hmg20A	PangLaoDB
Astrocyte	Nfatc3	PangLaoDB
Astrocyte	Srr	PangLaoDB
Astrocyte	Slc1A6	PangLaoDB
Astrocyte	Ets1	PangLaoDB
Astrocyte	Slit1	PangLaoDB
Astrocyte	Snph	PangLaoDB
Astrocyte	Acsbg1	PangLaoDB
Astrocyte	Slc1A2	PangLaoDB
Astrocyte	Bysl	PangLaoDB
Astrocyte	Aldh1L1	PangLaoDB
Astrocyte	Cd40	PangLaoDB
Astrocyte	Slc1A3	PangLaoDB
Astrocyte	Fgfr3	PangLaoDB
Astrocyte	Gjb6	PangLaoDB
Astrocyte	Aqp4	PangLaoDB
Astrocyte	Htra1	PangLaoDB
Astrocyte	S100A8	PangLaoDB
Astrocyte	Cldn10	PangLaoDB
Astrocyte	Itih3	PangLaoDB
Astrocyte	Nkain4	PangLaoDB
Astrocyte	Acsl6	PangLaoDB
Astrocyte	S100B	PangLaoDB
Astrocyte	Tril	PangLaoDB
Astrocyte	Agt	PangLaoDB
Astrocyte	Gpr37L1	PangLaoDB
Astrocyte	Slc4A4	PangLaoDB
Astrocyte	Ntsr2	PangLaoDB
Astrocyte	Slc6A11	PangLaoDB
Astrocyte	Hspa2	PangLaoDB
Astrocyte	Slc16A2	PangLaoDB
Astrocyte	Syne1	PangLaoDB
Astrocyte	Dio2	PangLaoDB
Astrocyte	Slc7A10	PangLaoDB
Astrocyte	Entpd2	PangLaoDB
Astrocyte	Hspb6	PangLaoDB
Astrocyte	Plxnb1	PangLaoDB

## Sheet: Tanycyte
Tanycyte markers vs filtered pituicyte genes
Cluster	Gene	Reference
Tanycyte	prdx6	Campbell JN et al. 2017
Tanycyte	mt1	Campbell JN et al. 2017
Tanycyte	mt2	Campbell JN et al. 2017
Tanycyte	dlk1	Campbell JN et al. 2017
Tanycyte	cdh4	Campbell JN et al. 2017
Tanycyte	calb1	Campbell JN et al. 2017
Tanycyte	ccdc153	Campbell JN et al. 2017
Tanycyte	Tmem212	Campbell JN et al. 2017
Tanycyte	itih5	Campbell JN et al. 2017
Tanycyte	flt1	Campbell JN et al. 2017
Tanycyte	rspo3	Campbell JN et al. 2017
Tanycyte	slc17a8	Campbell JN et al. 2017
Tanycyte	lyz2	Campbell JN et al. 2017
Tanycyte	pdzph1	Campbell JN et al. 2017
Tanycyte	p3h2	Campbell JN et al. 2017
Tanycyte	rlbp1	Campbell JN et al. 2017
Tanycyte	lrrn1	Campbell JN et al. 2017
Tanycyte	frrn1	Campbell JN et al. 2017
Tanycyte	frzb	Campbell JN et al. 2017
Tanycyte	cldn10	Campbell JN et al. 2017
Tanycyte	col25a1	Campbell JN et al. 2017
Tanycyte	scn7a	Campbell JN et al. 2017
Tanycyte	rgs7bp	Campbell JN et al. 2017
Tanycyte	cysltr1	Campbell JN et al. 2017
Tanycyte	lrrtm3	Campbell JN et al. 2017
Tanycyte	6330403K07Rik	Chen R et al. 2017
Tanycyte	Ptn	Chen R et al. 2017
Tanycyte	Aldoc	Chen R et al. 2017
Tanycyte	Cst3	Chen R et al. 2017
Tanycyte	Col23a1	Chen R et al. 2017
Tanycyte	Tspan7	Chen R et al. 2017
Tanycyte	Slc16a2	Chen R et al. 2017
Tanycyte	Thrsp	Chen R et al. 2017
Tanycyte	1810020D17Rik	Chen R et al. 2017
Tanycyte	Kctd14	Chen R et al. 2017
Tanycyte	Fbxo2	Chen R et al. 2017
Tanycyte	Cebpd	Chen R et al. 2017
Tanycyte	Rax	Chen R et al. 2017
Tanycyte	Bex1	Chen R et al. 2017
Tanycyte	Spon1	Chen R et al. 2017
Tanycyte	Efna5	Chen R et al. 2017
Tanycyte	Rcn1	Chen R et al. 2017
Tanycyte	E030019B13Rik	Chen R et al. 2017
Tanycyte	Mest	Chen R et al. 2017
Tanycyte	Cldn10	Chen R et al. 2017
Tanycyte	Mef2c	Chen R et al. 2017
Tanycyte	Gpc3	Chen R et al. 2017
Tanycyte	Crym	Chen R et al. 2017
Tanycyte	Nt5dc2	Chen R et al. 2017
Tanycyte	Lix1	Chen R et al. 2017
Tanycyte	Tceal5	Chen R et al. 2017
Tanycyte	Lhx2	Chen R et al. 2017
Tanycyte	Pik3r1	Chen R et al. 2017
Tanycyte	Fgl2	Chen R et al. 2017
Tanycyte	Rcn3	Chen R et al. 2017
Tanycyte	Frzb	Chen R et al. 2017
Tanycyte	Fzd5	Chen R et al. 2017
Tanycyte	Fgf10	Chen R et al. 2017
Tanycyte	Rbp4	Chen R et al. 2017
Tanycyte	Dio2	Chen R et al. 2017
Tanycyte	Pcdh9	Chen R et al. 2017
Tanycyte	Cited1	Chen R et al. 2017
Tanycyte	Lsamp	Chen R et al. 2017
Tanycyte	2610034M16Rik	Chen R et al. 2017
Tanycyte	Ccdc85a	Chen R et al. 2017
Tanycyte	Vegfa	Chen R et al. 2017
Tanycyte	Ece1	Chen R et al. 2017
Tanycyte	Deptor	Chen R et al. 2017
Tanycyte	Irgm1	Chen R et al. 2017
Tanycyte	Gria2	Chen R et al. 2017
Tanycyte	Dgkb	Chen R et al. 2017
Tanycyte	Ddah1	Chen R et al. 2017
Tanycyte	Tbx3	Chen R et al. 2017
Tanycyte	Vcan	Chen R et al. 2017
Tanycyte	Lrrn1	Chen R et al. 2017
Tanycyte	Trpm3	Chen R et al. 2017
Tanycyte	Adcy2	Chen R et al. 2017
Tanycyte	Psmb8	Chen R et al. 2017
Tanycyte	Orai1	Chen R et al. 2017
Tanycyte	Pdgfc	Chen R et al. 2017
Tanycyte	Peg10	Chen R et al. 2017
Tanycyte	Islr	Chen R et al. 2017
Tanycyte	Nr2e1	Chen R et al. 2017
Tanycyte	Penk	Chen R et al. 2017
Tanycyte	Col25a1	Chen R et al. 2017
Tanycyte	Rlbp1	Chen R et al. 2017
Tanycyte	Cox6a2	Chen R et al. 2017
Tanycyte	Fezf2	Chen R et al. 2017
Tanycyte	Igfbp4	Chen R et al. 2017
Tanycyte	Ephb1	Chen R et al. 2017
Tanycyte	Grpr	Chen R et al. 2017
Tanycyte	Ttyh3	Chen R et al. 2017
Tanycyte	Mfap2	Chen R et al. 2017
Tanycyte	Mpped2	Chen R et al. 2017
Tanycyte	Nell2	Chen R et al. 2017
Tanycyte	4632428N05Rik	Chen R et al. 2017
Tanycyte	Tbc1d10a	Chen R et al. 2017
Tanycyte	B3gat2	Chen R et al. 2017
Tanycyte	Fkbp10	Chen R et al. 2017
Tanycyte	Flt1	Chen R et al. 2017
Tanycyte	Nfatc4	Chen R et al. 2017
Tanycyte	Pkib	Chen R et al. 2017
Tanycyte	Sorcs3	Chen R et al. 2017
Tanycyte	AI593442	Chen R et al. 2017
Tanycyte	Smarca1	Chen R et al. 2017
Tanycyte	Asb4	Chen R et al. 2017
Tanycyte	Adam23	Chen R et al. 2017
Tanycyte	AI836003	Chen R et al. 2017
Tanycyte	Cyp2j9	Chen R et al. 2017
Tanycyte	Snord104	Chen R et al. 2017
Tanycyte	Acss2	Chen R et al. 2017
Tanycyte	Gatsl3	Chen R et al. 2017
Tanycyte	Hip1	Chen R et al. 2017
Tanycyte	Rbm46	Chen R et al. 2017
Tanycyte	Cnih2	Chen R et al. 2017
Tanycyte	Mafb	Chen R et al. 2017
Tanycyte	Shisa9	Chen R et al. 2017
Tanycyte	Rgs7	Chen R et al. 2017
Tanycyte	Cyp27a1	Chen R et al. 2017
Tanycyte	Myl6b	Chen R et al. 2017
Tanycyte	1700063D05Rik	Chen R et al. 2017
Tanycyte	Camk2a	Chen R et al. 2017
Tanycyte	Slc13a3	Chen R et al. 2017
Tanycyte	Tlr2	Chen R et al. 2017
Tanycyte	2900011O08Rik	Chen R et al. 2017
Tanycyte	Tmem192	Chen R et al. 2017
Tanycyte	Kctd12b	Chen R et al. 2017
Tanycyte	1700003F12Rik	Chen R et al. 2017
Tanycyte	Grik3	Chen R et al. 2017
Tanycyte	Ccdc106	Chen R et al. 2017
Tanycyte	Lgr6	Chen R et al. 2017
Tanycyte	Tle2	Chen R et al. 2017
Tanycyte	Six6	Chen R et al. 2017
Tanycyte	Ecel1	Chen R et al. 2017
Tanycyte	Wbscr27	Chen R et al. 2017
Tanycyte	Myom3	Chen R et al. 2017
Tanycyte	Tmem191c	Chen R et al. 2017
Tanycyte	Ppp1r14b	Chen R et al. 2017
Tanycyte	Col11a1	Chen R et al. 2017
Tanycyte	Crlf2	Chen R et al. 2017
Tanycyte	Alpl	Chen R et al. 2017
Tanycyte	Prr16	Chen R et al. 2017
Tanycyte	Tubb6	Chen R et al. 2017
Tanycyte	4930447C04Rik	Chen R et al. 2017
Tanycyte	Efnb2	Chen R et al. 2017
Tanycyte	Fah	Chen R et al. 2017
Tanycyte	Rhbdl1	Chen R et al. 2017
Tanycyte	Fndc3c1	Chen R et al. 2017
Tanycyte	Rasgrp2	Chen R et al. 2017
Tanycyte	Slc35f1	Chen R et al. 2017
Tanycyte	Arxes1	Chen R et al. 2017
Tanycyte	Cpa4	Chen R et al. 2017
Tanycyte	Fkbp5	Chen R et al. 2017
Tanycyte	Lin7a	Chen R et al. 2017
Tanycyte	B3gnt5	Chen R et al. 2017
Tanycyte	Dlk1	Chen R et al. 2017
Tanycyte	Rgs7bp	Chen R et al. 2017
Tanycyte	Lrat	Chen R et al. 2017
Tanycyte	Qpct	Chen R et al. 2017
Tanycyte	Cpne5	Chen R et al. 2017
Tanycyte	Fgf12	Chen R et al. 2017
Tanycyte	Pld5	Chen R et al. 2017
Tanycyte	Plekho2	Chen R et al. 2017
Tanycyte	Tmem132c	Chen R et al. 2017
Tanycyte	Emilin1	Chen R et al. 2017
Tanycyte	Hebp2	Chen R et al. 2017
Tanycyte	Gm13889	Chen R et al. 2017
Tanycyte	Prss23	Chen R et al. 2017
Tanycyte	Usp51	Chen R et al. 2017
Tanycyte	Gpr50	Chen R et al. 2017
Tanycyte	Itga1	Chen R et al. 2017
Tanycyte	Spag5	Chen R et al. 2017
Tanycyte	Tapbpl	Chen R et al. 2017
Tanycyte	Wbscr17	Chen R et al. 2017
Tanycyte	9130206I24Rik	Chen R et al. 2017
Tanycyte	Krtap17-1	Chen R et al. 2017
Tanycyte	Mertk	Chen R et al. 2017
Tanycyte	Sntb2	Chen R et al. 2017
Tanycyte	Abca8a	Chen R et al. 2017
Tanycyte	Cyth1	Chen R et al. 2017
Tanycyte	Glcci1	Chen R et al. 2017
Tanycyte	Serpine1	Chen R et al. 2017
Tanycyte	Speg	Chen R et al. 2017
Tanycyte	Car8	Chen R et al. 2017
Tanycyte	Esam	Chen R et al. 2017
Tanycyte	Fam69c	Chen R et al. 2017
Tanycyte	Rtn2	Chen R et al. 2017
Tanycyte	Cenpt	Chen R et al. 2017
Tanycyte	Pygm	Chen R et al. 2017
Tanycyte	Abi3bp	Chen R et al. 2017
Tanycyte	Crabp2	Chen R et al. 2017
Tanycyte	Mtmr11	Chen R et al. 2017
Tanycyte	Shkbp1	Chen R et al. 2017
Tanycyte	Tle6	Chen R et al. 2017
Tanycyte	Mfap3l	Chen R et al. 2017
Tanycyte	Tesc	Chen R et al. 2017
Tanycyte	Celf5	Chen R et al. 2017
Tanycyte	Fam40b	Chen R et al. 2017
Tanycyte	Fbln5	Chen R et al. 2017
Tanycyte	Hs3st3a1	Chen R et al. 2017
Tanycyte	Lypd6	Chen R et al. 2017
Tanycyte	Nlrp6	Chen R et al. 2017
Tanycyte	Zdhhc2	Chen R et al. 2017
Tanycyte	3110003A17Rik	Chen R et al. 2017
Tanycyte	Fam169a	Chen R et al. 2017
Tanycyte	Mto1	Chen R et al. 2017
Tanycyte	AW011738	Chen R et al. 2017
Tanycyte	Cish	Chen R et al. 2017
Tanycyte	Gm5124	Chen R et al. 2017
Tanycyte	Scube1	Chen R et al. 2017
Tanycyte	Hlcs	Chen R et al. 2017
Tanycyte	Zufsp	Chen R et al. 2017
Tanycyte	2900052N01Rik	Chen R et al. 2017
Tanycyte	AW549542	Chen R et al. 2017
Tanycyte	Col4a6	Chen R et al. 2017
Tanycyte	Dio3	Chen R et al. 2017
Tanycyte	Elavl4	Chen R et al. 2017
Tanycyte	Elmo1	Chen R et al. 2017
Tanycyte	Elovl2	Chen R et al. 2017
Tanycyte	Epha4	Chen R et al. 2017
Tanycyte	Inha	Chen R et al. 2017
Tanycyte	Lrrc24	Chen R et al. 2017
Tanycyte	Magel2	Chen R et al. 2017
Tanycyte	Nop2	Chen R et al. 2017
Tanycyte	Plcl1	Chen R et al. 2017
Tanycyte	Afap1l1	Chen R et al. 2017
Tanycyte	Hes5	Chen R et al. 2017
Tanycyte	Iigp1	Chen R et al. 2017
Tanycyte	Il1rapl2	Chen R et al. 2017
Tanycyte	Lmo1	Chen R et al. 2017
Tanycyte	Mapk11	Chen R et al. 2017
Tanycyte	Oprk1	Chen R et al. 2017
Tanycyte	Plxnd1	Chen R et al. 2017
Tanycyte	Tmem178	Chen R et al. 2017
Tanycyte	Extl1	Chen R et al. 2017
Tanycyte	Foxd2	Chen R et al. 2017
Tanycyte	Gm13293	Chen R et al. 2017
Tanycyte	Inpp4b	Chen R et al. 2017
Tanycyte	Ngfr	Chen R et al. 2017
Tanycyte	Nol3	Chen R et al. 2017
Tanycyte	Pcdh19	Chen R et al. 2017
Tanycyte	Pgm5	Chen R et al. 2017
Tanycyte	Rasgef1a	Chen R et al. 2017
Tanycyte	Samd5	Chen R et al. 2017
Tanycyte	Tmem25	Chen R et al. 2017
Tanycyte	2400009B08Rik	Chen R et al. 2017
Tanycyte	Angptl1	Chen R et al. 2017
Tanycyte	Bid	Chen R et al. 2017
Tanycyte	Edar	Chen R et al. 2017
Tanycyte	Gm10639	Chen R et al. 2017
Tanycyte	Gm16861	Chen R et al. 2017
Tanycyte	Gypc	Chen R et al. 2017
Tanycyte	Lrrtm3	Chen R et al. 2017
Tanycyte	Pde7b	Chen R et al. 2017
Tanycyte	Pdgfra	Chen R et al. 2017
Tanycyte	Rasip1	Chen R et al. 2017
Tanycyte	Stra6	Chen R et al. 2017
Tanycyte	A2m	Chen R et al. 2017
Tanycyte	Crybb1	Chen R et al. 2017
Tanycyte	Cyp1b1	Chen R et al. 2017
Tanycyte	Cyp20a1	Chen R et al. 2017
Tanycyte	Cysltr1	Chen R et al. 2017
Tanycyte	Gab3	Chen R et al. 2017
Tanycyte	Loxl1	Chen R et al. 2017
Tanycyte	Mrc2	Chen R et al. 2017
Tanycyte	Msln	Chen R et al. 2017
Tanycyte	Tmem145	Chen R et al. 2017
Tanycyte	Ifi27l2a	Chen R et al. 2017
Tanycyte	Prss56	Chen R et al. 2017
Tanycyte	Plek	Chen R et al. 2017
Tanycyte	Plvap	Chen R et al. 2017
Tanycyte	Slc7a1	Chen R et al. 2017
Tanycyte	Spry1	Chen R et al. 2017
Tanycyte	2900008C10Rik	Chen R et al. 2017
Tanycyte	9130008F23Rik	Chen R et al. 2017
Tanycyte	Chst5	Chen R et al. 2017
Tanycyte	Fam129a	Chen R et al. 2017
Tanycyte	Gpr88	Chen R et al. 2017
Tanycyte	Lrrc16b	Chen R et al. 2017
Tanycyte	Magee2	Chen R et al. 2017
Tanycyte	Nacad	Chen R et al. 2017
Tanycyte	Npy1r	Chen R et al. 2017
Tanycyte	Opn1sw	Chen R et al. 2017
Tanycyte	Oxtr	Chen R et al. 2017
Tanycyte	Phox2a	Chen R et al. 2017
Tanycyte	Slc1a6	Chen R et al. 2017
Tanycyte	Slc7a3	Chen R et al. 2017
Tanycyte	Syce2	Chen R et al. 2017
Tanycyte	Tacr1	Chen R et al. 2017
Tanycyte	Tmem44	Chen R et al. 2017
Tanycyte	Abtb2	Chen R et al. 2017
Tanycyte	Agrp	Chen R et al. 2017
Tanycyte	Cd38	Chen R et al. 2017
Tanycyte	Dcn	Chen R et al. 2017
Tanycyte	Notum	Chen R et al. 2017
Tanycyte	Nptx1	Chen R et al. 2017
Tanycyte	2310068J16Rik	Chen R et al. 2017
Tanycyte	Adra1b	Chen R et al. 2017
Tanycyte	Casp8	Chen R et al. 2017
Tanycyte	Cldn3	Chen R et al. 2017
Tanycyte	Etv4	Chen R et al. 2017
Tanycyte	Fcgr2b	Chen R et al. 2017
Tanycyte	Syt13	Chen R et al. 2017
Tanycyte	Tbc1d8	Chen R et al. 2017
Tanycyte	Zbtb49	Chen R et al. 2017
Tanycyte	4930405A21Rik	Chen R et al. 2017
Tanycyte	Amt	Chen R et al. 2017
Tanycyte	Cd14	Chen R et al. 2017
Tanycyte	Cercam	Chen R et al. 2017
Tanycyte	Dlx1	Chen R et al. 2017
Tanycyte	Hsd11b1	Chen R et al. 2017
Tanycyte	Plcxd1	Chen R et al. 2017
Tanycyte	S100g	Chen R et al. 2017
Tanycyte	Scn1a	Chen R et al. 2017
Tanycyte	Tac1	Chen R et al. 2017
Tanycyte	Tgfbi	Chen R et al. 2017
Tanycyte	9330182L06Rik	Chen R et al. 2017
Tanycyte	Abca8b	Chen R et al. 2017
Tanycyte	Fam176b	Chen R et al. 2017
Tanycyte	Galnt13	Chen R et al. 2017
Tanycyte	Il18bp	Chen R et al. 2017
Tanycyte	Kcnj9	Chen R et al. 2017
Tanycyte	Mapk13	Chen R et al. 2017
Tanycyte	Megf11	Chen R et al. 2017
Tanycyte	Sprr1a	Chen R et al. 2017
Tanycyte	Cxcl10	Chen R et al. 2017
Tanycyte	Vcan	PanglaoDB
Tanycyte	Tgfb2	PanglaoDB
Tanycyte	Ctgf	PanglaoDB
Tanycyte	Rgs7Bp	PanglaoDB
Tanycyte	Rgcc	PanglaoDB
Tanycyte	Igfbp5	PanglaoDB
Tanycyte	Mest	PanglaoDB
Tanycyte	Fndc3C1	PanglaoDB
Tanycyte	Scn7A	PanglaoDB
Tanycyte	Sprr1A	PanglaoDB
Tanycyte	Adm	PanglaoDB
Tanycyte	Cacna2D2	PanglaoDB
Tanycyte	Penk	PanglaoDB
Tanycyte	Frzb	PanglaoDB
Tanycyte	Gpr50	PanglaoDB
Tanycyte	Crym	PanglaoDB
Tanycyte	Cd59A	PanglaoDB
Tanycyte	Prdx6	PanglaoDB
Tanycyte	Rax	PanglaoDB
Tanycyte	Col25A1	PanglaoDB
Tanycyte	Slc17A8	PanglaoDB
Tanycyte	Ptn	PanglaoDB
Tanycyte	Lhx2	PanglaoDB
Tanycyte	Slc16A2	PanglaoDB
Tanycyte	Col23A1	PanglaoDB
Tanycyte	Dio2	PanglaoDB
Tanycyte	Drd2	PanglaoDB
